# Supplementary material for: Practical Aquafeeds Incorporating Insect and Algae Meals Achieve Quality and Growth Standards Comparable to Traditional Feeds in Rainbow Trout (Oncorhynchus mykiss)
Source: Animals (Basel). 2026 Mar 24;16(7):1000. doi: 10.3390/ani16071000 (PMC13071961; doi:10.3390/ani16071000)
Supplement: Supplementary file 1 [file animals-16-01000-s001.zip]

Archive with 1 entries (1 files):
- animals-4048663-supplementary.pdf
